# Supplementary material for: The Virtual Database of the Documented Human Osteological Collection (DHOC) of the Certosa Cemetery of Bologna (Italy, 19th–20th Century)
Source: Am J Biol Anthropol. 2025 Feb 12;186(2):e25065. doi: 10.1002/ajpa.25065 (PMC11815355; doi:10.1002/ajpa.25065)
Supplement: Supplementary file 1 — TABLE S1. Available digital data and associated biological information of DHOC (up to 2024). [file AJPA-186-e25065-s001.xlsx]

## Sheet: adults 
					ADULTS - DHOC of the Certosa Cemetery of Bologna
					INDIVIDUALS	SEX	AGE (yrs)	CALCANEUS		TALUS		NAVICULAR	CRANIUM	MANDIBLE	FIBULA
								stl	stl	stl	microCT	stl	stl	stl	stl
								Left	Right	Left	Left	Left			Left
			stl from:		1	F	62	X		X		X	X	X
			CT		7	F	64								X
			microCT		18	F	32								X
			Scanner 3D		19	F	37								X
					20	F	43								X
					25	F	18						X	X
					27	F	28								X
					28	F	36	X		X	X	X	X	X
					30	F	31	X		X		X	X	X	X
					32	F	25		X	X	x	X	X	X
					35	F	24		X	X		X	X	X	X
					36	F	37								X
					40	F	47	X		X		X	X	X
					41	F	62	X		X		X	X	X
					44	F	24		X	X		X		X
					45	F	30		X	X		X	X	X
					50	F	45								X
					51	F	56	X		X		X	X	X	X
					53	F	66	X		X		X	X	X	X
					54	F	30								X
					57	F	75	X		X		X	X	X
					60	F	51		X	X		X	X	X
					61	F	37		X	X		X	X	X
					65	F	60								X
					70	F	25								X
					71	F	49		X	X		X	X	X
					73	F	28								X
					75	F	58	X				X	X	X
					76	F	44	X		X		X	X	X
					79	F	72								X
					80	F	35								X
					84	F	71	X		X	x	X	X	X
					89	F	35								X
					90	F	47								X
					94	F	24	X		X		X	X	X	X
					96	F	77								X
					98	F	18	X		X		X	X	X
					99	F	18								X
					112	F	65			X	x	X	X	X
					116	F	29	X		X		X	X	X
					117	F	26	X		X		X		X
					126	F	30	X		X		X	X	X
					140	F	71								X
					4	M	74	X		X	x	X	X	X
					20	M	74								X
					28	M	21								X
					30	M	25	X		X		X	X	X	X
					32	M	68	X		X		X	X	X
					33	M	76	X		X		X	X	X
					34	M	39	X		X		X	X	X	X
					36	M	47	X		X		X	X	X
					37	M	65	X				X	X	X	X
					38	M	76	X		X	x	X	X	X
					45	M	51						X	X
					48	M	23	X		X		X	X	X
					51	M	20	X		X	x	X	X	X
					52	M	42	X		X		X	X	X
					53	M	43	X		X		X	X	X
					54	M	64	X		X		X	X	X
					56	M	58	X		X		X		X
					59	M	62	X		X		X	X	X	X
					60	M	66								X
					63	M	69								X
					66	M	68		X	X		X	X
					68	M	28								X
					74	M	39	X		X		X	X	X
					75	M	24	X		X		X		X
					77	M	40	X		X		X		X
					79	M	35								X
					80	M	50	X		X		X	X	X	X
					82	M	61	X		X		X	X	X	X
					88	M	44	X		X		X	X	X
					93	M	44	X		X		X	X	X	X
					95	M	56								X
					101	M	33	X		X		X	X	X
					102	M	47	X		X		X	X	X
					105	M	28	X		X		X	X	X
					111	M	31	X		X	x	X	X	X
					114	M	18								X
					125	M	70								X
					130	M	57								X
					133	M	19								X
					148	M	31	X		X		X	X	X
					154	M	50								X
					158	M	49								X
					164	M	70								X

## Sheet: non-adults
Supplementary table 1
		stl from:
		CT			NON-ADULTS - DHOC of the Certosa Cemetery of Bologna
		microCT			INDIVIDUALS	SEX	AGE	CALCANEUS	TALUS	ILIUM		FEMUR		RADIUS
		Scanner 3D						microCT	microCT	stl		microCT		microCT
								Left	Left	Left	Right	Left distal metaphysis	Right distal metaphysis	Left distal metaphysis	Right distal metaphysis
					1	F	1 yr 11 months						x		x
					4	F	5 yrs	x	x
					5	F	5 yrs	x	x		x
					6	F	5 yrs 10 months	x	x	x
					7	F	1 yr 6 months					x		x
					8	F	2 yrs					x		x
					9	F	1 yr 1 mese					x		x
					10	F	1 yr 5 months					x		x
					11	F	6 yrs	x
					12	F	11 months								x
					13	F	4 yrs			x	x
					14	F	1 yr 9 months		x			x
					15	F	2yrs						x	x
					17	F	7 months					x		x
					18	F	1 yr 4 months					x			x
					19	F	6 months					x		x
					21	F	11 months					x			x
					22	F	8 months					x		x
					23	F	1yr 8 months						x	x
					24	F	1 yr 2 months					x		x
					24	F	9 yrs				x
					25	F	9 days				x	x		x
					27	F	1 month				x
					29	F	15 days				x
					36	F	3 days				x
					39	F	14 hours				x
					41	F	13 days				x
					42	F	18 days			x	x	x		x
					44	F	3 days				x
					48	F	3 yrs		x	x			x		x
					49	F	2 yrs 6 months						x
					51	F	1 yr 3 months			x		x
					54	F	6 months					x		x
					55	F	3 months					x			x
					57	F	11 months						x		x
					58	F	11 months	x	x			x		x
					59	F	11 months			x			x	x
					60	F	11 months	x	x	x	x
					62	F	1 yr					x			x
					1	M	5 yrs 8 months	x	x
					2	M	3 yrs				x	x		x
					3	M	1 yr 11 months					x		x
					6	M	7 yrs		x
					7	M	2 yrs 9 months	x	x				x		x
					8	M	3 yrs					x		x
					11	M	2 yrs					x		x
					12	M	1 yr 3 months			x	x	x		x
					13	M	1 yr 6 months					x		x
					14	M	1 yr 5 months	x	x			x		x
					15	M	1 yr 3 months						x	x
					16	M	1 yr					x
					17	M	9 months						x	x
					18	M	3 yrs			x		x		x
					20	M	1 yr						x
					23	M	11 months					x		x
					24	M	1 yr 7 months					x		x
					26	M	1 yr						x
					27	M	8 months					x
					36	M	9 months					x
					39	M	born dead			x		x		x
					39	M	11 yrs		x
					40	M	20 days			x
					44	M	6 months						x		x
					45	M	4 months					x			x
					46	M	2 months					x			x
					50	M	3 yrs 5 months	x	x
					58	M	1 yr 20 days			x		x		x
					61	M	9 days					x		x
					64	M	4 days					x		x
					65	M	15 yrs	x
					69	M	14 yrs		x
					81	M	11 yrs		x		x
